# Supplementary material for: Exercise Heart Rate During Training and Competitive Matches in Elite Soccer: More Questions than Answers
Source: Sports (Basel). 2025 Dec 8;13(12):441. doi: 10.3390/sports13120441 (PMC12737241; doi:10.3390/sports13120441)
Supplement: Supplementary file 1 [file sports-13-00441-s001.zip]

Archive with 6 entries (6 files):
- Legend - Supplementary materials.pdf
- Supplementary Figure 1.png
- Supplementary Figure 2.png
- Supplementary Figure 3.png
- Supplementary Figure 4.png
- Supplementary Figure 5.png
